# Supplementary material for: Transcriptional Reprogramming of Staphylococcus aureus in Chronic Rhinosinusitis Reveals a Persistence-Associated Phenotype
Source: Int J Mol Sci. 2026 Jan 31;27(3):1429. doi: 10.3390/ijms27031429 (PMC12897772; doi:10.3390/ijms27031429)
Supplement: Supplementary file 1 [file ijms-27-01429-s001.zip]

Archive with 1 entries (1 files):
- ijms-4066878-supplementary.pdf
